# Supplementary material for: Acetylation of Oleanolic Acid Dimers as a Method of Synthesis of Powerful Cytotoxic Agents
Source: Molecules. 2024 Sep 10;29(18):4291. doi: 10.3390/molecules29184291 (PMC11434080; doi:10.3390/molecules29184291)
Supplement: Supplementary file 1 [file molecules-29-04291-s001.zip]

Archive with 1 entries (1 files):
- molecules-3163429-supplementary.pdf
